# Supplementary material for: Factors Associated with Behavioral and Psychological Symptoms of Dementia during COVID-19
Source: Int J Environ Res Public Health. 2022 Aug 15;19(16):10094. doi: 10.3390/ijerph191610094 (PMC9407936; doi:10.3390/ijerph191610094)
Supplement: Supplementary file 1 [file ijerph-19-10094-s001.zip]

Archive with 1 entries (1 files):
- ijerph-1801961-supplementary.pdf
